# Supplementary material for: Theoretical Analysis of Contact Angle and Contact Angle Hysteresis of Wenzel Drops on Superhydrophobic Surfaces
Source: Nanomaterials (Basel). 2024 Dec 9;14(23):1978. doi: 10.3390/nano14231978 (PMC11643717; doi:10.3390/nano14231978)
Supplement: Supplementary file 1 [file nanomaterials-14-01978-s001.zip]

Archive with 1 entries (1 files):
- nanomaterials-3337290-supplementary.pdf
